# Supplementary material for: A role for gorilla APOBEC3G in shaping lentivirus evolution including transmission to humans
Source: PLoS Pathog. 2020 Sep 10;16(9):e1008812. doi: 10.1371/journal.ppat.1008812 (PMC7482973; doi:10.1371/journal.ppat.1008812)
Supplement: S1 Table — A full list of the accession numbers of viral strains used in Fig 1A. (XLSX) [file ppat.1008812.s006.xlsx]

## Sheet: S1 Table
S1 Table. Accession numbers of the viruses used in this study.
Virus (subtype)	Strain	Accession number
HIV-1M (A1)	UG031	AB098330
HIV-1M (A2)	94CY017	AF286237
HIV-1M (B)	IIIB_LAI	A04321
HIV-1M (B)	NL4-3	M19921
HIV-1M (B)	JRCSF	M38429
HIV-1M (B)	YU-2	M93258
HIV-1M (C)	MCH2126D	AY905592
HIV-1M (C)	KNH1268	AY945738
HIV-1M (C)	03ZASK026B2	DQ011165
HIV-1M (D)	ELI	A07108
HIV-1M (F1)	BZ163	AB485656
HIV-1M (F2)	CM53657	AF377956
HIV-1M (G)	GHNJ175	AB231893
HIV-1M (H)	56	AF005496
HIV-1M (J)	SE9280_7887	AF082394
HIV-1M (K)	96CM-MP535	AJ249239
HIV-1N	YBF30	AJ006022
HIV-1N	02CM-DJO0131	AY532635
HIV-1N	04CM-1015-04	DQ017382
HIV-1N	04CM-1131-03	DQ017383
HIV-1N	06CM-U14842	GQ324958
HIV-1N	02CM-SJGddd	GQ324959
HIV-1N	06CM-U14296	GQ324962
HIV-1N	N1FR2011	JN572926
HIV-1O	BCF183	Not applicable
HIV-1O	RBF206	Not applicable
HIV-1O	I2478B	AB485668
HIV-1O	VAU	AF407418
HIV-1O	99CM-DSC1320	AY489739
HIV-1O	MVP5180	L20571
HIV-1O	ANT70	L20587
HIV-1O	95CAMP448	Y16028
HIV-1P	RBF168	Not applicable
HIV-1P	U14788	HQ179987
SIVcpzPtt	EK505	JN835460
SIVcpzPtt	MB897	JN835461
SIVcpzPtt	MT145	JN835462
SIVcpzPtt	US-Marilyn	AF103818
SIVcpzPtt	CAM3	AF115393
SIVcpzPtt	GAB2	AF382828
SIVcpzPtt	CAM5	AJ271369
SIVcpzPtt	CAM13	AY169968
SIVcpzPtt	USC1	AY336731
SIVcpzPtt	USC6	AY336732
SIVcpzPtt	MB66	DQ373063
SIVcpzPtt	LB7	DQ373064
SIVcpzPtt	DP943	EF535993
SIVcpzPtt	04Cam155	FR686510
SIVcpzPtt	Gab4	GQ217539
SIVcpzPtt	LB715	JX178450
SIVcpzPts	TAN1	EF394356
SIVcpzPts	TAN2	EF394357
SIVcpzPts	TAN3	EF394358
SIVcpzPts	TAN5	JN091691
SIVcpzPts	TAN13	JQ768416
SIVcpzPts	ANT	U42720
SIVcpzPts	BF1167	JQ866001
SIVcpzPts	UG31	JN091692
SIVcpzPts	UG38	JN091690
SIVgor	CP2139	FJ424866
SIVgor	CP2135	FJ424863
SIVgor	BQID2	KP004991
SIVgor	CP684	FJ424871
SIVgor	BPID1	KP004989
SIVgor	BPID15	KP004990
SIVgor	BPID2	KP004994
