# Supplementary material for: A role for gorilla APOBEC3G in shaping lentivirus evolution including transmission to humans
Source: PLoS Pathog. 2020 Sep 10;16(9):e1008812. doi: 10.1371/journal.ppat.1008812 (PMC7482973; doi:10.1371/journal.ppat.1008812)
Supplement: S2 Table — A full list of the primers used for the construction of Vif expression plasmids. (XLSX) [file ppat.1008812.s007.xlsx]

## Sheet: S2 Table
S2 Table. Primers for the construction of Vif expression plasmids.
Product	Primer name	Sequence (5'-to-3')
HIV-1M JRCSF Vif	HIV-1M JRCSF Fwd	TTTTTTGGATCCGCCACCATGGAAAACAGATGGCAG
	HIV-1M JRCSF Rev	TTTTTTTTTTGTCGACTCAAGCGTAATCTGGAACATCGTATGGGTAGTGTCCATTCATTGTATGG
HIV-1N DJO0131 Vif	HIV-1M JRCSF Fwd	Same as above
	HIV-1N DJO0131 Rev	TTTTTTTTTGTCGACTCAAGCGTAATCTGGAACATCGTATGGGTAGTGTCCATTCATTATAGGG
HIV-1O BCF183 Vif	HIV-1M JRCSF Fwd	Same as above
	HIV-1O BCF183 Rev	TTTTTTTTTTGTCGACTCAAGCGTAATCTGGAACATCGTATGGGTAGTGCCCATTCATTGAATGG
HIV-1O RBF206 Vif	HIV-1O RBF206 Fwd	TTTTTTGGATCCGCCACCATGGACAACAGATGGCAG
	HIV-1O RBF206 Rev	TTTTTTTTTTGTCGACTCAAGCGTAATCTGGAACATCGTATGGGTAGTGTCCATGCATTGACTG
HIV-1P RBF168 Vif	HIV-1M JRCSF Fwd	Same as above
	HIV-1P RBF168 Rev	TTTTTTTTTTGTCGACTCAAGCGTAATCTGGAACATCGTATGGGTAAGGTTTGTAGCATCCACTC
SIVgor CP2139 Vif	HIV-1M JRCSF Fwd	Same as above
	SIVgor CP2139 Rev	TTTTTTTTTTGTCGACTCAAGCGTAATCTGGAACATCGTATGGGTAATGTCCATTCATTGAATGGTTCTC
