# Supplementary material for: A role for gorilla APOBEC3G in shaping lentivirus evolution including transmission to humans
Source: PLoS Pathog. 2020 Sep 10;16(9):e1008812. doi: 10.1371/journal.ppat.1008812 (PMC7482973; doi:10.1371/journal.ppat.1008812)
Supplement: S3 Table — A full list of the primers used for the construction of SIVcpzPtt Vif derivatives. (XLSX) [file ppat.1008812.s008.xlsx]

## Sheet: S3 Table
S3 Table. Primers for the construction of SIVcpzPtt Vif derivatives.
Product	Primer name	Sequence (5'-to-3')
Chimera A	pDON-AI Fwd	GCAGCATCGTTCTGTGTTGT
	A-YWGLMP 205-222 Rev	TGGCATGAGTCCCCAATA
	A-YWGLMP 205-222 Fwd	TATTGGGGACTCATGCCA
	pDON-AI Rev	CCTCGGCCTCTGCATAAATA
Chimera B	pDON-AI Fwd	Same as above
	B-YWGLMP 205-222 Rev	TGGCATGAGTCCCCAATA
	A-YWGLMP 205-222 Fwd	Same as above
	Bg-VGIEWRQ 253-273 Rev	CTGTCTCCATTCTATGCCTAC
	Bg-VGIEWRQ 253-273 Fwd	GTAGGCATAGAATGGAGACAG
	pDON-AI Rev	Same as above
Chimera C	pDON-AI Fwd	Same as above
	Bcg 243-273 Rev	CTGTCTCCATTCTATAGAGACCCCATGTCCT
	Bg-VGIEWRQ 253-273 Fwd	Same as above
	Cc-SAIRKAI 352-372 Rev	TATGGCTTTCCTTATGGCAGA
	Cc-SAIRKAI 352-372 Fwd	TCTGCCATAAGGAAAGCCATA
	pDON-AI Rev	Same as above
Chimera D	pDON-AI Fwd	Same as above
	Dcg 352-388 Rev	GGAGTTTTTCCCCCACTATGGCTTTCCTTATGGCAGA
	Dcg 352-388 Fwd	TCTGCCATAAGGAAAGCCATAGTGGGGGAAAAACTCC
	pDON-AI Rev	Same as above
Chimera A1	A1 1-48 Rev	CTCCCTGGGTATCTGCCACACAATCATCACCTGCCACCTGTTTTCCAT
	A1 29-66 Fwd	TGTGGCAGATACCCAGGGAGAGAGTTAAAGCATGGAAC
Chimera A2	A2 62-114 Rev	CCACTGTTTTGCTTGTTTAGTTCTATATTTATGGTATTTTACCAAACTGTTCC
	A2 79-127 Fwd	TACCATAAATATAGAACTAAACAAGCAAAACAGTGGTTTTACAGACATC
Chimera A3	A3 109-150 Rev	CCTAGGATTGACTGCTTCATAATGATGTCTGTAAAACCAACC
	A3 133-175 Fwd	GAAGCAGTCAATCCTAGGGTTAGTTCAGAAATTCACATTCCAG
Chimera A4	A4 137-168 Rev	GTATACCCCTGAACTAACTTTTGGATTCTCAC
	A4 145-186 Fwd	CCAAAAGTTAGTTCAGGGGTATACATTCCAGTAGGAGATGCC
Chimera A5	A5 165-204 Rev	TGTGGTTACTATAATTTCAGCGGGTCCTACTGGAATGTGA
	A5 181-221 Fwd	CCCGCTGAAATTATAGTAACCACATATTGGGGACTCATGCC
MB897 K6Q	MB897 K6Q Fwd	ATGGAAAACAGGTGGCAGGTAATGATTGTCTGGCAG
	MB897 K6Q Rev	CTGCCAGACAATCATTACCTGCCACCTGTTTTCCAT
MB897 D14P	MB897 D14P Fwd	GATTGTCTGGCAGATACCCAGGATGAGAGTTAAAGCATGG
	MB897 D14P Rev	CCATGCTTTAACTCTCATCCTGGGTATCTGCCAGACAATC
MB897 M16E	MB897 M16E Fwd	TGGCAGATAGACAGGGAGAGAGTTAAAGCATGG
	MB897 M16E Rev	CCATGCTTTAACTCTCTCCCTGTCTATCTGCCA
CAM3 M16E	CAM3 M16E Fwd	ATAGTATGGCAGGTGGACAGGGAGAGAGTCAAGGCCTGGAAT
	CAM3 M16E Rev	ATTCCAGGCCTTGACTCTCTCCCTGTCCACCTGCCATACTAT
DP943 M16E	DP943 M16E Fwd	TATGGCAAGTGGACAGGGAGAGAGTCAAAACCTGG
	DP943 M16E Rev	CCAGGTTTTGACTCTCTCCCTGTCCACTTGCCATA
MT145 M16E	MT145 M16E Fwd	TGGCAAGTAGACAGGGAGAGAGTTAAAACCTGG
	MT145 M16E Rev	CCAGGTTTTAACTCTCTCCCTGTCTACTTGCCA
LB7 M16E	LB7 M16E Fwd	TAATTGTCTGGCAGATAGACAGGGAGAGAATTAAAGCATGGAACAGTTTGG
	LB7 M16E Rev	CCAAACTGTTCCATGCTTTAATTCTCTCCCTGTCTATCTGCCAGACAATTA
MB897 M16A	MB897 M16A Fwd	TGGCAGATAGACAGGGCCAGAGTTAAAGCATGGAACAG
	MB897 M16A Rev	CTGTTCCATGCTTTAACTCTGGCCCTGTCTATCTGCCA
MB897 M16D	MB897 M16D Fwd	TGGCAGATAGACAGGGACAGAGTTAAAGCATGGAACAG
	MB897 M16D Rev	CTGTTCCATGCTTTAACTCTGTCCCTGTCTATCTGCCA
MB897 M16Q	MB897 M16Q Fwd	TGGCAGATAGACAGGCAGAGAGTTAAAGCATGG
	MB897 M16Q Rev	CCATGCTTTAACTCTCTGCCTGTCTATCTGCCA
CP2139 E16M	CP2139 E16M Fwd	TGGCAGATACCCAGGATGAGAGTGAAAGCCTG
	CP2139 E16M Rev	CAGGCTTTCACTCTCATCCTGGGTATCTGCCA
MB897 F1/4A	MB897 F1/4A Fwd	GGTAATGATTGTCTGGCAGATAGCCGCCGCCGCCGTTAAAGCATGGAACAGTTTGG
	MB897 F1/4A Rev	CCAAACTGTTCCATGCTTTAACGGCGGCGGCGGCTATCTGCCAGACAATCATTACC
CP2139 F1/4A	CP2139 F1/4A Fwd	GATGATTGTGTGGCAGATAGCCGCCGCCGCCGTGAAAGCCTGGAACAGT
	CP2139 F14A Rev	ACTGTTCCAGGCTTTCACGGCGGCGGCGGCTATCTGCCACACAATCATC
CP2139 F2/6A	CP2139 F2/6A Fwd	CACATATTGGGGACTCATGGCCGCCGCCGCCGCCGCCCAATTAGGCCATGGGGT
	CP2139 F2/6A Rev	ACCCCATGGCCTAATTGGGCGGCGGCGGCGGCGGCCATGAGTCCCCAATATGTG
CP2139 F3/5A	CP2139 F3/5A Fwd	CAAGTGTTCAGAAATTAGCAGCCGCCGCCGCCGCCAGATCCCAACAGATGAGG
	CP2139 F3/5A Rev	CCTCATCTGTTGGGATCTGGCGGCGGCGGCGGCTGCTAATTTCTGAACACTTG
MB897 G/5A	MB897 G/5A Fwd	GGCACGAGGTTGGTTTGCCGCCGCCGCCGCCGAAAGTGAGAATCCAAAAG
	MB897 G/5A Rev	CTTTTGGATTCTCACTTTCGGCGGCGGCGGCGGCAAACCAACCTCGTGCC
CP2139 G/5A	CP2139 G/5A Fwd	CAAGCAAAACAGTGGTTCGCCGCCGCCGCCGCCGAAGCAGTCAATCCTAG
	CP2139 G/5A Rev	CTAGGATTGACTGCTTCGGCGGCGGCGGCGGCGAACCACTGTTTTGCTTG
