# Supplementary material for: A role for gorilla APOBEC3G in shaping lentivirus evolution including transmission to humans
Source: PLoS Pathog. 2020 Sep 10;16(9):e1008812. doi: 10.1371/journal.ppat.1008812 (PMC7482973; doi:10.1371/journal.ppat.1008812)
Supplement: S5 Table — A full list of the primers used for the construction of HIV-1M JRCSF Vif derivatives. (XLSX) [file ppat.1008812.s010.xlsx]

## Sheet: S5 Table
S5 Table. Primers for construction of HIV-1M JRCSF Vif derivatives.
Product	Primer name	Sequence (5'-to-3')
DRQK	DRQK Fwd	GGTGATGATTGTGTGGCAAGTAGACAGGCAGAAAATTAGAACATGGAACAGTTTAG
	DRQK Rev	CTAAACTGTTCCATGTTCTAATTTTCTGCCTGTCTACTTGCCACACAATCATCACC
SREK	SREK Fwd	GGTGATGATTGTGTGGCAAGTATCCAGGGAGAAAATTAGAACATGGAACAGTTTAG
	SREK Rev	CTAAACTGTTCCATGTTCTAATTTTCTCCCTGGATACTTGCCACACAATCATCACC
PREK	PREK Fwd	GGTGATGATTGTGTGGCAAGTACCCAGGGAGAAAATTAGAACATGGAACAGTTTAG
	PREK Rev	CTAAACTGTTCCATGTTCTAATTTTCTCCCTGGGTACTTGCCACACAATCATCACC
PRER	PRER Fwd	GGTGATGATTGTGTGGCAAGTACCCAGGGAGAGGATTAGAACATGGAACAGTTTAG
	PRER Rev	CTAAACTGTTCCATGTTCTAATCCTCTCCCTGGGTACTTGCCACACAATCATCACC
